# Supplementary material for: cgMLST characterisation of invasive Neisseria meningitidis serogroup C and W strains associated with increasing disease incidence in the Republic of Ireland
Source: PLoS One. 2019 May 29;14(5):e0216771. doi: 10.1371/journal.pone.0216771 (PMC6541471; doi:10.1371/journal.pone.0216771)
Supplement: S1 Table — Table showing clonal complex 11 isolates and various molecular characteristics including meningococcal fine-types, BAST types, and antimicrobial genotype. (XLSX) [file pone.0216771.s003.xlsx]

## Sheet: Sheet1
BIGS Database ID	Epidemiological Year	Epidemiology	Capsular Group	Sequence Type	Clonal Complex	Lineage	VR1	VR2	FetA	fHbp peptide	NHBA peptide	NadA peptide	Bexsero Antigen Sequence Typing (BAST )	AniA peptide	gyrA peptide	penA peptide	rpoB peptide	Penicillin Phenotype	Rifampicin Phenotype	Ciprofloxacin Phenotype
30727	2013/14	Disease Associated	C	11	ST-11	1.1	5	2	F3-3	22	29	121	8	1	4	1	9	I	S	S
26859	2011/12	Disease Associated	C	11	ST-11	1.1	5	2	F3-3	22	29	121	8	1	4	1	9
36825	2014/15	Disease Associated	C	11	ST-11	-	5	2-1	F5-5	22	29	3	15	1	4	9	9	I	S	S
30694	2013/14	Disease Associated	C	11	ST-11	-	5	2	F3-3	22	29	121	8	1	4	1	9	I	S	S
26825	2010/11	Disease Associated	C	1434	-	-	5-1	2-2	F5-5	16	306	-	815	-	4	13	28
57537	2008/09	Disease Associated	C	11	ST-11	-	5	2	F5-9	22	29	4	16	1	4	1	9
55208	2016/17	Asymptomatic Carriage	C	11	ST-11	11.1-A	5	2	F3-3	22	29	121	8	1	4	1	9
55316	2016/17	Asymptomatic Carriage	C	11	ST-11	11.1-A	5	2	F3-3	22	29	121	8	1	4	1	9
55364	2016/17	Asymptomatic Carriage	C	11	ST-11	11.1-A	5	2	F3-3	22	29	127	38	1	4	1	9
55384	2016/17	Asymptomatic Carriage	C	11	ST-11	11.1-A	5	2	F3-3	22	29	121	8	1	4	1	9
55395	2016/17	Asymptomatic Carriage	C	11	ST-11	11.1-A	5	2	F3-3	22	29	121	8	1	4	1	9
55447	2016/17	Asymptomatic Carriage	C	11	ST-11	11.1-A	5	2	F3-3	22	29	121	8	1	4	1	9
55492	2016/17	Asymptomatic Carriage	C	11	ST-11	11.1-A	5	2	F3-3	22	29	121	8	1	4	1	9
55495	2016/17	Asymptomatic Carriage	C	11	ST-11	11.1-A	5	2	F3-3	22	29	121	8	1	4	1	9
55507	2016/17	Asymptomatic Carriage	C	11	ST-11	11.1-A	5	2	F3-3	22	29	121	8	1	4	1	9
55543	2016/17	Disease Associated	C	11	ST-11	11.1-A	5	2	F3-3	22	29	121	8	1	4	1	9	S	S	S
55554	2016/17	Disease Associated	C	11	ST-11	11.1-A	5	2	F3-3	22	29	121	8	1	4	1	9	I	S	S
55566	2016/17	Disease Associated	C	11	ST-11	11.1-A	5	2	F3-3	22	29	121	8	1	4	1	9	S	S	S
55567	2016/17	Disease Associated	C	11	ST-11	11.1-A	5	2	F3-3	22	29	121	8	1	4	1	9	S	S	S
55569	2016/17	Disease Associated	C	13179	ST-11	11.1-A	5	2	F3-3	22	29	121	8	1	4	1	9	S	S	S
55572	2016/17	Disease Associated	C	11	ST-11	11.1-A	5	2	F3-3	22	29	121	8	1	4	1	9	S	S	S
55575	2016/17	Disease Associated	C	11	ST-11	11.1-A	5	2	F3-3	22	29	121	8	1	4	1	9	S	S	S
55576	2016/17	Disease Associated	C	11	ST-11	11.1-A	5	2	F3-3	22	29	121	8	1	4	1	9	S	S	S
55577	2016/17	Disease Associated	C	11	ST-11	11.1-A	5	2	F3-3	22	29	121	8	1	4	1	9	S	S	S
55578	2016/17	Disease Associated	C	11	ST-11	11.1-A	5	2	F3-3	22	29	121	8	1	4	1	9	S	S	S
55582	2016/17	Disease Associated	C	11	ST-11	11.1-A	5	2	F3-3	22	29	121	8	1	4	1	9	S	S	S
55585	2016/17	Disease Associated	C	11	ST-11	11.1-A	5	2	F3-3	22	29	121	8	1	4	1	9	S	S	S
57392	2016/17	Asymptomatic Carriage	C	11	ST-11	11.1-A	5	2	F3-3	22	29	121	8	1	4	1	9
57399	2016/17	Asymptomatic Carriage	C	11	ST-11	11.1-A	5	2	F3-3	22	29	121	8	1	4	1	9
57411	2016/17	Asymptomatic Carriage	C	11	ST-11	11.1-A	5	2	F3-3	22	29	121	8	1	4	1	9
57429	2016/17	Asymptomatic Carriage	C	11	ST-11	11.1-A	5	2	F3-3	22	29	121	8	1	4	1	9
57464	2016/17	Asymptomatic Carriage	C	11	ST-11	11.1-A	5	2	F3-3	22	29	121	8	1	4	1	9
57486	2016/17	Asymptomatic Carriage	C	11	ST-11	11.1-A	5	2	F3-3	22	29	121	8	1	4	1	9
57501	2016/17	Asymptomatic Carriage	C	11	ST-11	11.1-A	5	2	F3-3	22	29	121	8	1	4	1	9
55530	2015/16	Disease Associated	C	11	ST-11	11.1-A	5	2	F3-3	22	29	121	8	1	4	1	9	S	S	S
55537	2015/16	Disease Associated	C	11	ST-11	11.1-A	5	2	F3-3	22	29	121	8	1	4	1	9	S	S	S
55542	2015/16	Disease Associated	C	11	ST-11	11.1-A	5	2	F3-3	22	29	121	8	1	4	1	9	I	S	S
36156	2014/15	Disease Associated	C	11	ST-11	11.1-A	5	2	F3-3	22	29	121	8	1	4	1	9	S	S	S
36817	2014/15	Disease Associated	C	11	ST-11	11.1-A	5	2	F3-3	22	29	121	8	1	4	1	9	S	S	S
36827	2014/15	Disease Associated	C	11	ST-11	11.1-A	5	2	F3-3	22	29	121	8	1	4	1	9	I	S	S
36828	2014/15	Disease Associated	C	11	ST-11	11.1-A	5	2	F3-3	22	29	121	8	1	4	1	9	I	S	S
57530	2003/04	Disease Associated	C	11	ST-11	11.1-B	5	2	F1-30	22	29	3	3	1	4	36	9
57551	2003/04	Disease Associated	C	11	ST-11	11.1-B	5	2	F3-6	22	29	3	3	1	4	1	9
57550	2002/03	Disease Associated	C	11	ST-11	11.1-B	5	2	F3-6	22	29	3	3	17	4	1	9
57536	2001/02	Disease Associated	C	11	ST-11	11.1-B	5	2	F1-30	22	29	3	3	-	4	1	9
57538	2001/02	Disease Associated	C	11	ST-11	11.1-B	5	2	F1-30	22	29	3	3	1	4	1	9
57556	2001/02	Disease Associated	C	11	ST-11	11.1-B	5	2	F3-6	22	29	3	3	1	4	1	9
57560	2000/01	Disease Associated	C	11	ST-11	11.1-B	5	2	F5-34	22	29	3	3	1	4	1	9
57548	1999/00	Disease Associated	C	11	ST-11	11.1-B	5	2	F1-30	22	29	3	3	1	4	1	9
57566	1998/99	Disease Associated	C	11	ST-11	11.1-B	5	2	F1-30	67	29	3		1	4	1	9
57570	1998/99	Disease Associated	C	11	ST-11	11.1-B	5	2	F1-30	22	29	3	3	1	4	1	9
57528	1997/98	Disease Associated	C	11	ST-11	11.1-B	5	2	F3-6	22	29	3	3	1	4	1	9
57562	1997/98	Disease Associated	C	11	ST-11	11.1-B	5	2	F1-30	22	29	3	3	1	4	1	9
57565	1997/98	Disease Associated	C	11	ST-11	11.1-B	5	2	F1-30	22	29	3	3	1	4	1	9
57526	1996/97	Disease Associated	C	11	ST-11	11.1-B	5	2	F1-30	22	29	3	3	1	4	1	9
26824	2010/11	Disease Associated	C	11	ST-11	11.1-D	5-1	10-8	F4-1	187	20	-	-	-	4	3	4
57533	2007/08	Disease Associated	C	11	ST-11	11.1-D	5-1	10-8	F3-6	-	20	-	-	-	4	3	4
57541	2005/06	Disease Associated	C	11	ST-11	11.1-D	5-1	10-8	F3-6	10	20	0	2209	1	4	361	4
57545	2005/06	Disease Associated	C	11	ST-11	11.1-D	5-1	10-8	F3-6	-	20	-	-	-	4	3	4
57547	2005/06	Disease Associated	C	11	ST-11	11.1-D	5-1	10-8	F3-6	11	20	2	53	-	4	3	4
57534	2001/02	Disease Associated	C	11	ST-11	11.1-D	5-1	10-8	F1-29	-	20	-	-	1	4	3	4
57555	2001/02	Disease Associated	C	11	ST-11	11.1-D	5-1	10-8	F4-1	14	20	-	-	12	4	3	4
57546	2000/01	Disease Associated	C	11	ST-11	11.1-D	5-1	10-8	F3-6	187	20	-	-	1	4	3	4
57558	2000/01	Disease Associated	C	11	ST-11	11.1-D	5-1	10-8	F3-6	10	20	-	-	1	4	3	4
57543	1999/00	Disease Associated	C	11	ST-11	11.1-D	5-1	10-8	F3-6	10	20	0	2209	1	4	3	4
57571	1999/00	Disease Associated	C	11	ST-11	11.1-D	5-1	10-8	F3-6	10	20	-	-	1	4	3	4
57569	1998/99	Disease Associated	C	11	ST-11	11.1-D	5-1	10-8	F4-1	78	20	-	-	12	4	3	4
55550	2016/17	Disease Associated	C	11	ST-11	11.1-E	5-1	10-8	F3-6	-	20	-	-	6	4	327	4	R	S	S
55570	2016/17	Disease Associated	C	11	ST-11	11.1-E	5-1	10-8	F3-6	13	20	-	-	-	4	248	4	R	S	S
55514	2015/16	Disease Associated	C	11	ST-11	11.1-E	5-1	10-8	F3-6	13	20	-	-	-	4	248	4	S	S	S
36823	2014/15	Disease Associated	C	11	ST-11	11.1-E	5-1	10-8	F3-6	13	20	-	-	-	4	248	4	S	S	S
30698	2013/14	Disease Associated	C	11	ST-11	11.1-E	5-1	10-8	F3-6	-	20	-	-	6	28	2	4	I	S	S
36821	2013/14	Disease Associated	C	11	ST-11	11.1-E	5-1	10-8	F3-6	-	20	-	-	6	28	2	4	I	S	S
57532	2008/09	Disease Associated	C	11	ST-11	11.1-E	5-1	10-8	F3-6	306	20	-	-	6	4	2	4
57553	2006/07	Disease Associated	C	11	ST-11	11.1-E	5-1	10-8	F3-6	-	20	-	-	6	4	3	4
57544	2005/06	Disease Associated	C	11	ST-11	11.1-E	5	2	F5-8	783	20	2	691	1	4	3	4
57549	2005/06	Disease Associated	C	11	ST-11	11.1-E	5	2	F5-8	783	20	2	691	1	4	3	4
57535	2002/03	Disease Associated	C	11	ST-11	11.1-E	5	2	F3-6	-	20	2	-	1	4	3	4
57554	2001/02	Disease Associated	C	11	ST-11	11.1-E	5	2	F3-6	-	20	2	-	1	4	3	4
57531	2000/01	Disease Associated	C	11	ST-11	11.1-E	5	2	F5-5	780	20	2	-	1	4	3	4
57557	2000/01	Disease Associated	C	11	ST-11	11.1-E	5	2	F3-6	78	20	-	-	1	4	3	4
57552	1999/00	Disease Associated	C	11	ST-11	11.1-E	5-1	10-4	F3-6	4	20	2	12	1	4	3	4
57568	1999/00	Disease Associated	C	11	ST-11	11.1-E	5	2		-	20	2	-	239	4	3	7
57563	1998/99	Disease Associated	C	11	ST-11	11.1-E	5-2	10	F3-6	-	20	-	-	1	3	3	4
57567	1998/99	Disease Associated	C	11	ST-11	11.1-E	5	2	F3-6	456	20	2	-	1	4	3	4
57529	1997/98	Disease Associated	C	11	ST-11	11.1-E	5	2	F3-6		20	2	-	1	4	3	4
57561	1997/98	Disease Associated	C	11	ST-11	11.1-E	5	2	F3-6	1026	20	2	-	1	4	3	4
57564	1997/98	Disease Associated	C	11	ST-11	11.1-E	5	2	F3-6	-	20	2	-	1	4	3	4
57524	1996/97	Disease Associated	C	11	ST-11	11.1-E	5-1	10-4	F3-6	95	20	-	-	4	4	3	4
57525	1996/97	Disease Associated	C	incomplete	ST-11	11.1-E	5-2	10	F3-6	-	20	-	-	1	3	3	4
57527	1996/97	Disease Associated	C	11	ST-11	11.1-E	18-11	26-2	F3-6	-	20	2	-	1	4	3	4
55383	2016/17	Asymptomatic Carriage	W	11	ST-11	Original-UK	5	2	F1-1	22	29	6	2	1	4	1	9
55467	2016/17	Asymptomatic Carriage	W	11	ST-11	Original-UK	5	2	F1-1	22	29	6	2	1	4	9	9
55482	2016/17	Asymptomatic Carriage	W	11	ST-11	Original-UK	5	2	F1-1	22	29	6	2	1	4	11	9
55490	2016/17	Asymptomatic Carriage	W	11	ST-11	Original-UK	5	2	F1-1	22	29	6	2	1	4	1	9
55551	2016/17	Disease Associated	W	11	ST-11	Original-UK	5	2	F1-1	22	29	6	2	1	4	1	9	S	S	S
55568	2016/17	Disease Associated	W	10651	ST-11	Original-UK	5	44-1	F1-1	22	29	6	2567	1	4	1	9	S	S	S
55581	2016/17	Disease Associated	W	11	ST-11	Original-UK	5	2	F1-1	22	29	6	2	1	4	1	9	S	S	S
55583	2016/17	Disease Associated	W	11	ST-11	Original-UK	5	2	F1-1	22	29	6	2	1	4	1	9	S	S	S
57485	2016/17	Asymptomatic Carriage	W	10651	ST-11	Original-UK	5	2	F1-1	22	29	6	2	1	4	1	9
57503	2016/17	Asymptomatic Carriage	W	10651	ST-11	Original-UK	5	2	F1-1	22	29	6	2	1	4	1	9
57504	2016/17	Asymptomatic Carriage	W	10651	ST-11	Original-UK	5	2	F1-1	22	29	6	2	1	4	1	9
55522	2015/16	Disease Associated	W	11	ST-11	Original-UK	5	2	F1-1	22	29	6	2	1	4	1	9	S	S	S
36822	2014/15	Disease Associated	W	10651	ST-11	Original-UK	5	2	F1-1	22	-	6	-	1	4	1	9	I	S	S
26898	2012/13	Disease Associated	W	11	ST-11	Original-UK	5	2	F1-1	22	29	6	2	1	4	1	9	I	S	S
26914	2012/13	Disease Associated	W	11	ST-11	Original-UK	5	2	F1-1	22	29	6	2	1	4	1	9	I	S	S
55304	2016/17	Asymptomatic Carriage	W	11	ST-11	UK-2013	5	2	F1-1	22	29	6	2	1	4	1	9
55393	2016/17	Asymptomatic Carriage	W	11	ST-11	UK-2013	5	2	F1-1	22	29	6	2	1	4	1	9
55562	2016/17	Disease Associated	W	11	ST-11	UK-2013	5	2	F1-1	22	29	6	2	1	4	1	9	S	S	S
55579	2016/17	Disease Associated	W	11	ST-11	UK-2013	5	2	F1-1	22	29	6	2	1	4	9	9	S	S	S
57382	2016/17	Asymptomatic Carriage	W	11	ST-11	UK-2013	5	2	F1-1	22	29	6	2	1	4	1	9
57471	2016/17	Asymptomatic Carriage	W	11	ST-11	UK-2013	5	2	F1-1	22	29	6	2	1	4	1	9
57477	2016/17	Asymptomatic Carriage	W	11	ST-11	UK-2013	5	2	F1-1	22	29	6	2	1	4	1	9
55509	2015/16	Disease Associated	W	11	ST-11	UK-2013	5	2	F1-1	22	29	6	2	1	4	1	9	S	S	S
55527	2015/16	Disease Associated	W	11	ST-11	UK-2013	5	2	F1-1	22	29	6	2	1	4	1	9	S	S	S
55538	2015/16	Disease Associated	W	11	ST-11	UK-2013	5	2	F1-1	22	29	6	2	1	4	1	9	S	S	S
55541	2015/16	Disease Associated	W	11	ST-11	UK-2013	5	2	F1-1	1099	29	6	2566	1	4	1	9	S	S	S
